# Supplementary material for: Evaluation of a commercial AI-assisted cell counting software for dopaminergic neurons across species
Source: PLoS One. 2026 Mar 17;21(3):e0344621. doi: 10.1371/journal.pone.0344621 (PMC12994822; doi:10.1371/journal.pone.0344621)
Supplement: S1 File — (ZIP) [file pone.0344621.s001.zip]

Archive with 4 entries (4 files):
- Revised Figure S1.tif
- Revised Figure S2.tif
- Revised Figure S3.tif
- Revised Figure S4.tif
